# Supplementary material for: Suitability of specific soft tissue swabs for the forensic identification of highly decomposed bodies
Source: Int J Legal Med. 2021 Apr 20;135(4):1319–27. doi: 10.1007/s00414-021-02601-3 (PMC8205910; doi:10.1007/s00414-021-02601-3)
Supplement: Supplementary file 1 — Supplementary file1 (XLSX 15 KB) [file 414_2021_2601_MOESM1_ESM.xlsx]

## Sheet: Table S 1
Case No	Aorta	Urinary Bladder	Brain	Liver	Oral Swab	Muscle
1	0.906702	213.796	0.0652043	3.36892	114.437	1.0566
2	13.6809	0.0119044	2.23217	2.71774	0.00317482	0.698416
3	216.674	89.0063	112.297	49.1183	220.714	150.741
4	4.64	16.5	25.38	0.22	0.0190422	69.479
5	6.59887	2.58036	21.5551	1.878	0.00905418	14.5839
6	0.0324769	0.0151668	0.00454061	0.0575613	0.0375798	5.37247e-05
7	1.14623	0.481081	0.102693	0.00213497	0.0726551	0.000341318
8	3.3729	5.04275	1.74029	0.490937	0.00278004	20.0092
9	13.0652	179.838	422.468	246.204	93.415	159.235
10	9.74608	192.117	180.816	4.02283	235.683	5.39151
11	17.7867	0.16091	0.00087094	1.55828	0	1.07246
12	1.34495	168.796	108.391	47.6042	2.91447	95.5965
13	3.73338	0.828118	0.375403	0.51527	8.16695e-05	0.0985062
14	6.82029	87.0298	65.5635	12.9432	0.000240219	0.725764
15	5.06433	21.7167	15.765	42.2058	0.00255322	131.507
16	0.0308084	7.21048	0.000681914	0.00973362	1.49397	0.279697
17	5.67948	173.837	0.173386	1.38611	0.00206649	0.0693652
18	0.259991	0.566812	0.00215138	0.210692	0.000264751	0.000238314
19	33.6901	206.435	34.9583	61.1261	58.4255	9.08514
20	3.89431	246.457	52.0167	19.0839	0.00726311	108.431
21	0.0378713	0.243967	0.00334894	0.0204555	0.00017953	0.106756
22	0.0792774	0.798004	1.51549	3.34251	0.000529195	0.0933557
23	0.374298	0.446277	0.344707	0.118984	7.42414	0.304924
24	0.341949	0.247155	3.98426	13.4924	0.730941	1.84403
25	0.0742568	0.0985557	7.71983	0.16958	0.00112274	0.0610388
26	101.171	4.29638	134.361	220.564	632.077	87.0006
27	0.0649843	11.5278	0.16051	0.684065	0.977439	0.41444
28	15.4217	0.138299	0.0623017	0.194357	0.0378727	0.00156499

## Sheet: Table S 2
	Case No.	Size (cm)	Weight	Gender	FDS	BDS	LDS	TDS	Head/	Trunk TBS	Limbs TBS	TBS
			(kg)						Neck TBS
	1	185	60	F	3	3	3	9	6	4	4	14
	2	174	75	M	4	4	4	12	8	6	6	20
	3	182	110	M	3	3	3	9	5	4	3	12
	4	168	51	M	4	4	4	12	7	5	5	17
	5	188	90	M	4	3	4	11	8	5	5	18
	6	144	30	F	4	4	4	12	7	6	5	18
	7	173	75	M	3	3	3	9	6	5	4	15
	8	175	80	M	4	4	4	12	8	6	5	19
	9	169	75.8	M	3	3	2	8	6	4	3	13
	10	176	42	M	2	4	4	10	4	6	5	15
	11	170	75	M	4	4	3	11	8	7	5	20
	12	178	75	M	4	3	3	10	7	4	4	15
	13	153	72	F	5	4	4	13	9	6	6	21
	14	154	50	F	4	3	3	10	8	4	5	17
	15	174	75	M	4	3	4	11	7	4	5	16
	16	167	65	M	4	4	4	12	7	4	5	16
	17	175	40	M	4	4	4	12	9	7	6	22
	18	179	80	M	3	3	4	10	7	4	5	16
	19	178	80	M	3	3	2	8	3	3	3	9
	20	187	95	M	4	3	3	10	7	4	5	16
	21	165	45	F	4	4	5	13	9	8	8	25
	22	161	53	F	4	4	4	12	8	7	7	22
	23	190	90	M	3	3	3	9	6	4	4	14
	24	163	42	F	3	3	4	10	6	5	5	16
	25	153	26	M	4	4	4	12	7	6	5	18
	26	172	71	M	2	3	1	6	2	3	1	6
	27	177	68	M	3	3	3	9	7	6	5	18
	28	160	45	F	4	4	4	12	9	8	8	25
